# Supplementary material for: Evolutionary insights on critically endangered Kashmir red deer or hangul (Cervus hanglu hanglu) through a mitogenomic lens
Source: PeerJ. 2023 Oct 19;11:e15746. doi: 10.7717/peerj.15746 (PMC10590573; doi:10.7717/peerj.15746)
Supplement: Supplemental Information 2 [file peerj-11-15746-s002.fas]

>Cervus_hanglu_hanglu_Female
GTTAATGTAGCTTAAATAGCAAAGCAAGGCACTGAAAATGCCTAGATGAGTATATTAACTCCATAAACATACAGGTTTGGTCCCAGCCTTCCTATTAACCCTTAATAGACTTACACATGCAAGCATCCGCGCCCCAGTGAAAATGCCCTCCAAGTTAATAAGACTAAGAGGAGCTGGTATCAAGCACACATCCGTAGCTCACGACACCTTGCACAGCCACACCCCCACGGGAGACAGCAGTGATAAAAATTAAGCCATAAACGAAAGTTTGACTAAGCCATATTAATTAGGGTTGGTAAATTTCGTGCCAGCCACCGCGGTCATACGATTAACCCAAGTTAATAGGCACACGGCGTAAAGTGTGTTAAAGCACTTATACTAAATGAAGTTAAATTTCAATCAAGCTGTAAAAAGCCATAATTGCAACAAAAATAAACAACGAAAGTAACTTTACAACCGCTGAAACACGATAGCTAGGACCCAAACTGGGATTAGATACCCCACTATGCCTAGCCTTAAACACAAATAGTCATACAAACAAAACTATTCGCCAGAGTACTACCGGCAACAGCTTAAAACTCAAAGGACTTGGCGGTGCTTTATACCCTTCTAGAGGAGCCTGTTCTATAATCGATAAACCCCGATAAACCTCACCATTCCTTGCTAATACAGTCTATATACCGCCATCTTCAGCGAACCCTAAAAAGGTACAAAAGTAAGCACAATCATAATACATAAAAACGTTAGGTCAAGGTGTAACCTATGGAACGGAAAGAAATGGGCTACATTTTCTAATCTAAGAAAATCCAGCACGAAAGTTATTATGAAATTAATAACCAAAGGAGGATTTAGCAGTAAACTAAGAATAGAGTGCTTAGTTGAATTAGGCCATGAAGCACGCACACACCGCCCGTCACCCTCCTCAAGTAGGCACAATACACTCAAATTTATTCACACGTATTAATCATATGAGAGGAGACAAGTCGTAACAAGGTAAGCATACTGGAAAGTGTGCTTGGATAAATCAAGATATAGCTTAAACAAAGCACCTAGTTTACACCTAGAAGATTTCACATATCATGAATATCTTGAACTAATTCTAGCCCGCAAACCCATTTACACTAAATTACCAATATAATATAAAATAAAGCATTTATTCAACAACAAAAGTATAGGAGATAGAAATTTTAATACGGCGCTATAGAGAAAGTACCGTAAGGGAATGATGAAAGAAAAAAATTAAAGTACAAAAAAGCAAAGATTACCCCTTGTACCTTTTGCATAATGAGTTAACTAGTAAAAACTTAACAAAATGAATTTCAGCTAAGTACCCCGAAACCAGACGAGCTACTTATGAACAATTTATCGAGAACCAACTCATCTATGTAGCAAAATAGTGAGAAGATTTATAAGTAGAGGTGAAACGCCCAACGAGCCTGGTGATAGCTGGTTGTCCAGAAAATGAATATTAGTTCAGCTTTAAAAATACCAAAAATATAAATAAATTATAATGTATTTTTAAAAGTTAGTCTAAAAAGGTACAGCCTTTTAGAAATGGATACAACCTTAACTAGAGAGTAAACCTTAACATTAAACCATAGTGGGCCTAAAAGCAGCCACCAATTAAGAAAGCGTTAAAGCTCAACAATAAAATAATACTAATTCCAATAATAAACAGTCAACTCCTAATCTAATACTGGACTAATCTATTAAAAATAGAAGCAATAATGTTAACATGAGTAACAAGAAATAACTTCTCCCCGCATAAGTTTAAGTCAGTATCTGATAATACTCTGACTATTAACAGCAAAATAAGAATAACCTAACTATAAATAACTTATTAACTATACTGTTAATCCGACACAGGAATGCGTTTAAGGAAAGATTAAAAGAAGTAAAAGGAACTCGGCAAACACTAAACCCCGCCTGTTTACCAAAAACATCACCTCCAGCATAACTAGTATTGGAGGCACTGCCTGCCCAGTGACGACCGTTAAACGGCCGCGGTATCCTGACCGTGCAAAGGTAGCATAATCACTTGTTCTCTAAATAGGGACTTGCATGAATGGCCACACGAGGGTTTTACTGTCTCTTACTTCCAATCAGTGAAATTGACCTTCCCGTGAAGAGGCGGGAATATATTAATAAGACGAGAAGACCCTATGGAGCTTTAACTACTTAACCCAAAGAAATAAATTTCACTACTAAGGAAACAACAACACTCTTTATGGGTTAACAGCTTTGGTTGGGGTGACCTCGGAGAACAAAAAATCCTCCGAGCGATTTTAAAGACTAGACCTACAAGTCGAATCACACAATCGTTTATTGATCCAAAAAATTGATCAACGGAACAAGTTACCCTAGGGATAACAGCGCAATCCTATTCAAGAGTCCATATCGACAATAGGGTTTACGACCTCGATGTTGGATCAGGACATCCCGATGGTGCAACCGCTATCAAAGGTTCGTTTGTTCAACGATTAAAGTCCTACGTGATCTGAGTTCAGACCGGAGTAATCCAGGTCGGTTTCTATCTATTATGTATTTCTCCCAGTACGAAAGGACCAGAGAAATAAGGCCAACTTCAAATAAGCGCCTTAAATTAGTTAATGATATCATCTTAATTAACCTCACAAACAAACCTTGCCCTAGAGAAGGGCTTTGTTAAGGTGGCAGAGCCCGGTAATTGCGTAAAACTTAAAACTTTATAATCAGAGATTCAAATTCTCTCCTTAACAAAATGTTTATAATCAATATTTTAATACTAATTATTCCCATCCTTTTAGCCGTGGCATTCCTCACACTAGTAGAACGGAAAGTCCTAGGGTATATACAACTTCGAAAAGGTCCAAACGTTGTAGGTCCCTATGGCCTACTTCAACCTATTGCAGATGCCATTAAACTTTTTATTAAAGAACCACTACGACCCGCCACATCTTCAATTTCAATATTCATCCTAGCCCCTATTCTAGCCCTAAGTCTAGCCCTGACCATGTGAATCCCCCTACCCATGCCATATCCCCTCATTAACATAAATCTAGGGGTCCTATTTATACTAGCAATGTCAAGCCTAGCCGTATATTCTATTCTCTGATCGGGCTGAGCTTCCAATTCTAAATACGCACTAATCGGGGCCCTACGAGCAGTAGCACAAACAATTTCATATGAAGTGACACTAGCAATTATTCTACTATCTGTCCTCCTAATAAATGGATCCTTTACACTCTCCACCTTAATTATTACACAAGAACAAGTATGACTCATTTTCCCAGCATGACCACTAGCAATAATGTGATTTATCTCAACACTAGCAGAAACAAACCGAGCCCCATTTGATCTCACCGAAGGTGAATCAGAACTGGTTTCCGGCTTTAACGTAGAATATGCAGCAGGACCATTTGCCTTATTTTTCATAGCAGAATATGCGAATATTATCATAATAAATATTTTCACAACAATCTTATTCTTAGGAGCATTTCACAACCCAGTCCTACCAGAACTTTACACAATCAATTTTACCATAAAATCCCTACTACTAACAATTTCCTTCTTATGAATCCGAGCGTCCTACCCTCGATTCCGTTATGATCAACTAATACACCTATTATGAAAAAATTTTTTACCCTTAACATTAGCCCTATGCATATGACATGTATCACTGCCCATTTTTATATCAAGCATCCCTCCACAAACATAAGAAATATGTCTGACAAAAGAGTTACTTTGATAGAGTAAACAATAGAGGTTTAAGCCCTCTTATTTCTAGAATTATAGGAATTGAACCTACTCCCAAGAATCCAAAACTCTTTGTGCTCCCAAATACACCAAATTCTAATAGTAAGGTCAGCTAATTAAGCTATCGGGCCCATACCCCGAAAATGTTGGTTTATACCCTTCCCGTACTAATAAACCCAATCATCTTCATTCTTATTTTATCAACAATAATAATAGGCACCATCATTGTTATGATCAGCTCCCATTGACTACTTGTCTGAATCGGATTTGAAATAAACATGCTCGCCATCATTCCCATCATAATGAAAAAGCATAATCCACGAGCCACAGAGGCAGCAACCAAATATTTCTTAACCCAATCAACAGCCTCAATACTACTAATAATAGCCGTTATTATTAACCTAATATTTTCAGGCCAATGAACTGTAATAAAACTATTCAACCCAGTAGCATCTATGTTCATAACAATAGCTCTCACTATAAAACTGGGAATAGCCCCATTCCATTTCTGAGTCCCAGAAGTAACACAAGGCATCCCCCTATCATCAGGCCTAATTCTACTTACATGACAAAAATTAGCACCCATATCCGTTCTCTACCAAATTTCTTCATCTATTAATTTAAATATAATTTTAACCATTTCCATTTTATCAATCATAATCGGGGGCTGAGGAGGGCTAAACCAAACTCAACTACGAAAAATTATGGCATATTCATCAATTGCCCACATAGGCTGAATAACAGCGGTCTTACCATACAACCCCACGATAACATTACTAAATTTAATCATTTATATTATCATAACTTCCACCATATTCACACTATTTATAGCCAACTCAACTACTACCACACTATCACTATCACATACCTGAAACAAAATACCCGTAATAACCATTCTAGTCCTCATTACCCTCTTATCAATAGGAGGACTCCCCCCACTATCAGGATTTATACCAAAATGATTAATCATCCAAGAATTGACAAAAAACGATAGTCTTATTCTACCCACCCTCATAGCAATCACAGCACTACTAAACCTATACTTTTACATACGACTCACATATTCCACTGCACTAACAATATTCCCCTCTACAAATAACATAAAAATAAAATGACAATTCTCTACCACAAAACAAATAACCCTTTTACCTACAATGGTTATTTTATCCACTATACTACTACCACTCACACCAATACTATCAATTCTAGAATAGGAGTTTAGGTTAGTCTAGACCAAGAGCCTTCAAAGCCCTAAGCAAGTACAATATACTTAACTCCTGACTAAGGATTGCAAGACCATATCTTACATCAATTGAATGCAAATCAACCACTTTAATTAAGCTAAATCCTCACTAGATTGGTGGGCTCCACCCCCACGAAACTTTAGTTAACAGCTAAACACCCTAATCAACTGGCTTCAATCTACTTCTCCCGCCGCGAAGAAAAAAAGGCGGGAGAAGCCCCGGCAGAGTTTGAAGCTGCTTCTTTGAATTTGCAATTCAACATGAAATTTCACCACAGGACTTGGTAAAAAGAGGAATATAAACCTCTGTCTTTAGATTTACAGTCTAATGCTTCACTCAGCCATTCTACCTATGTTCATTAACCGCTGATTATTTTCAACCAACCATAAAGATATCGGTACTCTGTACCTATTATTTGGTGCCTGAGCAGGCATGGTAGGAACAGCCTTAAGCCTACTAATTCGCGCCGAACTGGGCCAACCTGGTACTCTACTTGGAGATGACCAAATTTACAATGTTATCGTAACCGCACATGCATTCGTAATAATTTTCTTTATAGTTATGCCAATTATAATTGGAGGATTTGGTAATTGACTAGTTCCCCTAATAATTGGTGCCCCAGACATAGCATTTCCTCGAATAAACAATATAAGCTTTTGACTCCTCCCTCCTTCTTTCTTACTACTCCTAGCATCATCTATAGTTGAAGCTGGCGCAGGAACAGGCTGAACTGTATATCCCCCTCTAGCTGGCAACTTAGCTCATGCAGGGGCTTCAGTAGACTTGACTATTTTCTCTTTACACTTAGCAGGCGTCTCTTCAATTCTAGGGGCCATTAACTTTATTACAACGATTATCAATATAAAACCCCCTGCCATGTCACAATATCAAACCCCCCTATTTGTGTGATCCGTATTAGTCACTGCTGTACTACTACTTCTCTCACTCCCTGTGCTAGCAGCCGGAATTACAATACTATTAACAGACCGAAACTTAAATACAACTTTCTTTGACCCAGCAGGAGGCGGAGATCCTATTCTATATCAACACTTATTCTGATTCTTTGGCCACCCTGAAGTATATATCCTCATTCTACCCGGCTTTGGTATAATCTCCCATATCGTAACATATTATTCAGGAAAAAAAGAACCATTTGGATATATAGGAATAGTCTGGGCTATAATATCAATTGGGTTCTTAGGGTTTATCGTATGAGCCCACCACATATTTACAGTTGGAATAGATGTTGACACGCGAGCCTATTTCACATCAGCTACCATAATTATTGCCATCCCAACGGGAGTAAAAGTCTTTAGTTGATTAGCAACGCTCCACGGAGGTAATATTAAATGATCACCTGCTATAATATGAGCTTTAGGCTTTATTTTCCTTTTTACAGTTGGAGGCTTAACTGGGATTGTTCTTGCCAATTCATCTCTTGACATTGTCCTTCATGACACATACTATGTAGTTGCACATTTCCACTATGTGCTGTCAATAGGAGCTGTATTTGCTATTATAGGAGGATTTGTTCACTGATTCCCACTATTCTCAGGGTACACCCTCAATGACACATGAGCCAAAATCCACTTTGTAATTATATTTGTAGGTGTAAATATAACTTTCTTTCCACAACACTTCCTAGGATTATCTGGCATGCCACGACGCTACTCCGATTACCCGGATGCATACACAATATGAAATACCATTTCATCCATAGGCTCATTCATTTCTCTAACAGCAGTTATATTAATAATTTTCATTATCTGAGAAGCGTTTGCATCCAAACGAGAAGTATCAACCGTAGAACTAACAACAACAAATTTAGAGTGACTAAACGGATGTCCCCCACCATATCATACATTTGAAGAACCTACATACGTTAACTTAAAATAAGAAAGGAAGGAATCGAACCCCCCATAGCTGGTTTCAAGCCAACATCATAACCACTATGTCTTTCTCAATTAATGAGGTGTTAGTAAAATATTATATAACTTTGTCAAGGTTAAGTTACAGGTGAAAGCCCCGTACATCTCATATGGCTTATCCCATACAATTAGGTTTTCAAGATGCAACATCACCTATTATAGAAGAATTGCTACATTTTCATGATCATACATTAATAATTGTTTTTCTAATCAGCTCACTAGTACTCTATGTCATTTCATTAATGCTAACGACAAAATTAACACACACTAGCACAATAGACGCTCAAGAGGTAGAAACAATCTGAACAATCCTACCGGCTATTATCCTAATTTTAATTGCTCTCCCATCTTTGCGAATTTTATATATGATAGACGAAATTAATAATCCATCTCTCACAGTAAAAGCTATAGGACATCAATGATACTGAAGCTACGAGTATACAGATTATGAAGACTTAAGCTTCGACTCCTATATAATTCCAACATCAGAATTAAAACCAGGAGAACTACGACTACTAGAGGTAGATAACCGGGTTGTCCTACCAATAGAAATAACAATCCGAATATTAGTCTCCTCTGAAGACGTACTGCACTCTTGAGCCGTACCCTCTCTAGGACTAAAAACGGACGCAATCCCAGGCCGCCTGAACCAAACAACTCTTATATCGACCCGACCAGGTCTATATTACGGACAATGCTCTGAAATCTGCGGATCAAATCACAGCTTCATACCTATTGTTCTTGAACTAGTTCCATTAAATTATTTCGAAAAATGATCTGCATCAATACTATAAAATCATTAAGAAGCTAGAATAGCGCTAGCCTTTTAAGCTAGAGATTGAGAGTACAATGCTCTCCTTAATGAAATGCCACAACTAGACACGTCCACATGACTTACAATAATTATATCAATATTTCTAGCTCTCTTCATTATTTTTCAATTAAAAATTTCAAAACATAATTTTCATTTTAACCCAGAACTAATATTGACCAAAACACAAAAACAAAATGCCCCCTGAGAAACAAAATGAACGAAAATTTATTTGCCTCTTTTATTACCCCAATAATTCTAGGCCTTCCACTAGCTACTCTCATCGTTATGTTTCCTAGCCTATTATTTCCAACATCAAATCGTCTAGTAAATAACCGTCTTATTTCCCTCCAACAATGGATACTTCAACTTGTATCGAAACAAATAATAGGAATTCACAATGCCAAAGGACAAACATGAGCACTAATACTCATGTCTTTAATCTTGTTTATTGGGTCTACTAATCTTCTGGGCTTATTACCCCACTCATTTACACCAACCACACAACTATCAATAAACCTAGGCATAGCCATTCCCCTGTGAGCAGGAGCTGTAGTTACAGGTTTCCGCAATAAAACTAAAGCATCACTCGCTCACTTTCTTCCACAAGGAACTCCAACCCCATTAATTCCCATACTAGTTATCATCGAAACTATTAGTCTTTTTATTCAACCAATTGCCTTAGCCGTACGACTAACAGCTAACATTACTGCAGGACACCTGCTAATTCACCTAATTGGAGGAGCTGCGCTTGCACTAATAAGTATCAGTGCTACAATAGCTCTTATCACATTTATTATTCTAGTCCTACTTACAATCCTTGAATTTGCAGTAGCCATAATTCAAGCCTACGTATTTACCCTTCTAGTTAGCCTTTACTTGCATGACAACACATAATGACACACCAAACCCACGCTTATCACATAGTTAACCCGAGTCCCTGACCTCTTACAGGAGCCCTATCAGCCCTATTAATAACTTCCGGCTTAATCATATGATTTCATTTCAACTCAATAGTCCTATTAACACTTGGCCTAACAACAAATATACTTACAATATACCAATGATGGCGAGACATTATTCGAGAAAGTACTTTCCAAGGACACCATACTCCAGCCGTCCAAAAAGGCCTCCGCTACGGAATAATTCTCTTCATTATCTCCGAAGTCTTATTCTTCACCGGATTTTTCTGAGCATTTTACCACTCAAGCCTTGCTCCAACACCCGAATTAGGCGGGTGCTGACCCCCAACAGGCATTCACCCGCTAAACCCCCTAGAAGTCCCACTACTCAATACCTCTGTTTTACTAGCCTCAGGAGTTTCTATCACCTGAGCCCATCATAGCCTTATAGAAGGGAACCGCAACCACATACTACAAGCCTTATTTATTACTATCGCACTAGGCGTCTATTTTACGCTACTACAAGCCTCAGAATACTATGAAGCACCCTTTACTATTTCAGACGGAGTTTATGGCTCAACCTTCTTTGTAGCCACAGGCTTCCATGGCCTACATGTCATTATTGGATCTACCTTCTTAATTGTCTGCTTTTTTCGCCAATTAAAATTTCACTTTACTTCCAGCCACCACTTTGGATTCGAAGCCGCTGCCTGATACTGACACTTCGTAGACGTAGTGTGATTATTCCTCTACGTATCTATCTACTGATGAGGTTCATATTCTTTTAGTATTAACTAGTACAGCTGACTTCCAATCAGCTAGTTTCGGTACAATCCGAAAAAGAATAATAAACCTAATACTAGCTCTTTTAACCAACTTTACACTAGCCTCACTACTTGTTATTATCGCATTCTGACTTCCTCAATTAAACGTGTATTCAGAAAAAACAAGTCCATACGAATGTGGATTCGACCCCATAGGGTCGGCCCGCTTGCCCTTCTCCATAAAATTTTTCCTAGTAGCCATTACATTCCTTCTTTTTGACCTAGAAATTGCACTCCTATTACCACTTCCATGAGCCTCCCAAACAAATAACCTAGGTACAATACTTACTATGGCCCTCTTCTTAATTTTATTATTAGCCGCAAGTCTAGCCTATGAATGAACTCAAAAGGGACTAGAATGAACTGAATATGGTATTTAGTTTAAAATAAAATAAATGATTTCGACTCATTAGATTGTGATTAAATTCATAATTACCAAATGTCTCTAGTGTATATAAATATTATGACAGCGTTCATAGTAGCCCTAGCAGGACTATTAATATATCGATCCCACCTTATGTCCTCTCTCTTATGCCTAGAAGGGATGATATTGTCCCTTTTCGTAATAGCCTCCCTAACAATTCTAAATTCACATTTCACCCTGGCAAGCATAATACCCATTATTCTACTAGTCTTTGCAGCCTGCGAAGCAGCACTAGGATTATCACTACTAGTTAAAGTATCAAATACATACGGCACCGACTATGTTCAAAACCTCAACCTACTTCAATGCTAAAATATGTTATCCCTACAATAATACTTATACCTCTGACCTGGCTATCAAAAGGCAATATGATCTGAATTAACTCTACAGCCCATAGCCTATTAATTAGCCTCACAAGCCTTCTCCTTATAAATCAATTCAATGACAACAGCCTCAACTTCTCATTAGTATTCTTCTCCGACTCTCTATCAGCACCACTATTAATTTTAACCATATGACTTCTTCCCTTAATATTAATAGCCAGCCAACACCACTTATCAAAAGAAAATCTTACCCGAAAAAAACTATACATTACCATATTAATTTTACTCCAACTATTCTTAATCATGACTTTTACTGCTATAGAACTAATTTTTTTCTATATTTTATTTGAAGCAACACTAGTCCCAACACTCATTATTATTACCCGATGGGGAAACCAGACAGAACGCCTAAACGCTGGCCTCTACTTCCTGTTTTACACACTAGTAGGTTCTCTCCCACTACTAGTCGCATTAGTCTATCTCCAAAACATTACTGGGTCTCTAAACTTTCTGGTACTCCAATACTGAATACAACCCCTATCCAACTCCTGATCAAACGTTTTCATATGACTAGCATGCATAATAGCCTTTATAGTAAAAATACCACTATATGGCCTCCATCTTTGACTACCCAAAGCTCATGTAGAAGCCCCTATTGCAGGCTCCATGGTCCTTGCAGCAATCCTACTAAAATTAGGAGGATATGGTATACTACGGATTACAACATTTTTAAACCCACTTACCGAATTTATAGCATATCCCTTTATTATACTGTCCTTATGAGGCATAATTATAACCAGCTCAATCTGCCTCCGCCAGACAGACCTCAAATCATTAATTGCCTACTCCTCCGTCAGTCATATAGCACTCGTCATTGTAGCTATCCTCATTCAGACACCTTGAAGCTATATGGGAGCCACAGCCTTAATAATCGCCCACGGCCTCACCTCATCCATACTCTTCTGTCTAGCAAATTCCAATTATGAACGAATCCATAGCCGAACAATAATTTTAGCCCGAGGCCTACAAACCTTCCTTCCACTTATAGCCACCTGATGACTTTTAGCAAGCCTAACTAACTTAGCTCTCCCTCCGACAATTAACCTAATTGGAGAGCTATTTGTAGTAATATCCTCTTTCTCATGATCAAATATTACAATTATTTTAATAGGACTAAACATAGTAATTACTGCCCTATACTCTCTTTACATACTAATCACAACACAACGAGGCAAATACACCCACCACATCAACAATATCTCGCCCTCCTTTACACGGGAAAATGCCCTCATATCATTACATATATTACCACTATTGTTACTATCATTAAACCCAAAAATTATCCTAGGACCTTTGTACTGTAAATATAGTTTAAAAAAAACATTAGATTGTGGATCTAATAATAGAAGCTTATATCTCCTTATTTACCGAAAAAGTACGCAAGAACTGCTAACTCTATGCCCCCGTGTATAATAACACGGCTTTTTCGAACTTTTAGAGGATGACAGAAATCCGTTGGTCTTAGGAACCAAAAAATTGGTGCAACTCCAAATAAAAGTAATAAACCTATTCTCCTCCTTTACACTAGTTACCCTACTACTACTAACTATCCCCATCATTACTACAAGTTCTGACAACCATAAAGCTTCCAATTACCCACTCTATGTAAAAACAACTATCTCCTATGCTTTTATCACTAGTATAATTCCTACAATAATATTTATTCATACTGGCCAAGAAATAATTATCTCAAACTGACACTGATTGACTATTCAAACTATCAAATTATCACTTAGTTTCAAAATAGATTATTTCTCAATAATATTTATACCAGTAGCACTATTTGTTACATGATCCATCATAGAATTCTCAATATGGTATATACACTCAGACCCCAACATCAATCAATTCTTCAAATACCTTCTCCTATTTCTCATTACTATACTTATTCTCGTCACAGCAAATAATCTATTTCAATTATTCATCGGATGAGAAGGTGTAGGAATCATATCATTTTTACTTATTGGATGATGATATGGACGAGCAGATGCAAATACGGCAGCCCTACAAGCAATTTTATATAATCGTATTGGTGATATCGGCTTTATCCTAGCAATAGCATGATTCCTCACAAATCTTAACGCCTGAGACTTCCAACAAATCTTCATACTAAGCCCAAACGACTCTAATATACCCCTAATGGGCCTTGCACTAGCCGCAACTGGAAAATCCGCCCAATTTGGTCTACATCCATGACTACCCTCTGCTATAGAAGGCCCTACTCCCGTCTCAGCATTACTCCATTCAAGCACAATAGTAGTAGCAGGTATTTTCCTATTAATCCGCTTCCACCCACTAACAGAAAACAATAAATTTGCGCAATCCATCCTACTATGCCTAGGGGCTATTACTACCCTATTTACAGCGATATGTGCTCTCACCCAAAATGATATTAAAAAAATCGTCGCTTTTTCCACATCCAGCCAACTAGGCCTCATAATAGTAACAATTGGTATTAACCAACCCTATTTAGCATTTCTCCACATCTGCACACACGCCTTTTTTAAAGCCATGCTATTCATATGCTCCGGCTCTATCATCCACAGCCTAAATGATGAGCAAGACATTCGAAAGATAGGAGGCCTATTTAAAGCCATGCCATTTACCACAACAGCCCTAATCATTGGCAGCCTCGCACTAACAGGAATACCTTTTCTTACTGGATTTTATTCCAAAGATCTAATCATTGAAGCCGCCAACACGTCGTATACCAACGCCTGAGCCCTTTTAATAACACTAATCGCCACTTCCTTCACAGCCATCTACAGCACCCGCATTATTTTCTTTGCACTCCTAGGACAACCCCGATTCCCAACCCTAATTACCATTAATGAAAACAACCCCTTTCTAATAAATTCCATTAAGCGCCTGATAATTGGAAGCCTTTTCGCAGGATTTATCATTTCCAACAACATTCCTCCAACAACAATTCCTCAACTAACAATACCTTATTACCTAAAAATAATAGCCCTAACAGTAACAATCCTGGGCTTTATTTTAGCACTAGAAATCAGCAACATAACCCAAAACCTAAAATTCAATTACTCAACAAACATATTCAAATTCTCTAATATATTGGGATATTTCCCCACAATCATACACCGCCTGACCCCTTACATAAATCTAACAATAAGTCAAAAATCAGCATCCTCTCTCCTAGACTTAATCTGACTCGAAAATATTTTACCCAAAACAACTTCACTTATCCAGACAAAAATATCAATCATGGTTACAAACCAAAAAGGCTTAATTAAACTGTATTTCCTCTCTTTCCTAGTTACAATCACCGTTAGTATAGTCCTATTTAATTTCCACGAGTAATCTCCATAATAACCACTACACCAATTAACAAAGACCACCCAGTCACAATAACTAATCAAGTACCATAACTGTAGAGAGCCGCAATTCCTATAGCCTCCTCACTAAAAAACCCAGAATCTCCCGTATCATAAATAACCCAATCTCCCAATCCATTAAACTGAAACACAATCTCCACCTCCTCGTCCTTTAACACATAATAAACCATCACAACTTCCATCAACAGACCAGTAACAAACGCCCCCAATACAGTCTTATTAGACACCCAAATCTCAGGATATTGCTCTGTAGCTATTGCCGTTGTATAACCAAAAACCACTATCATCCCTCCTAAATAAATTAAGAACACCATTAAACCCAAAAAGGACCCACCAAAATTTAACACAATACCACAACCAACTCCACCACTCACAATTAATCCCAACCCCCCATAAATAGGCGAAGGCTTCGAAGAAAATCCCACAAACCCAAGCACAAAAATGATACTTAAAATAAATACAATGTATGTTATCATTATTCTCACATGGAATCTAACCATGACTAATGATATGAAAAACCATCGTTGTCATTCAACTATAAGAACACTAATGACCAATATCCGAAAAACCCACCCACTAATAAAAATTGTAAACAACGCATTTATTGACCTCCCAGCCCCATCAAATATTTCATCCTGATGAAATTTCGGCTCCCTACTAGGAATTTGTCTAATCCTACAAATCCTCACAGGCCTATTCCTAGCAATACACTATACATCTGATACAATAACAGCATTTTCCTCTGTCACCCATATCTGCCGAGATGTCAACTACGGCTGAATTATTCGATATATACACGCAAATGGGGCATCAATATTTTTCATCTGTCTATTCATACATGTAGGACGAGGCCTATACTACGGATCATATACTTTTCTAGAGACATGAAACATCGGAGTAATTCTTCTATTTACAGTTATAGCCACAGCATTCGTAGGGTATGTCCTACCATGAGGACAAATATCATTCTGAGGAGCAACAGTCATTACCAACCTTCTCTCAGCAATTCCATATATTGGTACAAACCTAGTCGAATGAATCTGAGGAGGCTTTTCAGTAGATAAAGCAACCCTAACCCGATTTTTCGCTTTCCACTTTATTCTCCCATTTATCATCGCAGCACTCGCCATAGTACACCTACTCTTCCTCCACGAAACAGGATCTAATAACCCAACAGGAATCCCATCAGATGCAGATAAAATCCCCTTCCATCCTTACTATACCATTAAAGATATTTTAGGCATCTTACTTCTAGTACTCTTCTTAACACTACTAGTACTATTCGCACCAGACCTACTTGGAGACCCAGACAACTACACCCCAGCAAACCCACTCAACACGCCCCCTCATATTAAACCTGAATGGTACTTCCTATTTGCATACGCAATCCTACGATCAATTCCCAACAAACTAGGAGGAGTCTTAGCCCTAGTCTCATCCATCCTAATCTTAATTCTTATACCTTTTCTTCACACATCCAAACAACGCAGCATGATATTCCGACCCTTCAGCCAGTGCCTATTCTGAATCTTAGTAGCAGACCTATTAACACTCACATGAATCGGAGGACAACCAGTTGAATATCCCTTTATCATTATTGGACAACTAGCATCTATCTTATATTTTTTCATTATCCTAGTCCTCATACCAATCACTAGCACAATCGAAAATAGCCTCCTAAAATGAAGATAAGTCTTTGTAGTATACTCAATACACTGGTCTTGTAAACCAGAAAAGGAGACCAACCAACCTCCCTAAGACTCAAGGAAGAAGCCATAGCCCCACTATCAACACCCAAAGCTGAAGTTCTATTTAAACTATTCCCTGACGCTTATTAATATAGTTTCATAGAAATCAAGAACTTTATCAGTATTAAATTTCCAAAAATTTTAATATTTCAATACAGCTTTCTACTCAACATCCATTTTACATTTTTACATCACACTAACCACATAACAAAGCACATAATATAACCCTATGCGCTTATAGTACATAGAATTAATGTATCAGGACATACTATGTATAATAGTACATTATATTATATGCCCCATGCTTATAAGCATGTACTCTTTACTGTTTACAGTACATAGTACATGATGTTGTTCATCGTACATAGCACATTAAGTCAAATCAATTCCTGTCAACATGCGTATCCCGTCCCCTAGATCACGAGCTTAACTACCATGCCGCGTGAAACCAGCAACCCGCTGGGCAGGGATCCCTCTTCTCGCTCCGGGCCCATAAATTGTGGGGGTAGCTACTTAATGAGTTTTACCAGGCATCTGGTTCTTTTTTCAGGGCCATCTCACCTAAAATCGCCCACTCCTTGCAGTATAAGACATCTCGATGGACTAATGACTAATCAGCCCATGCTCACACATAACTGTGGTGTCATACATTTGGTATTTTTAATTTTTGGGGGGATGCTTGGACTCAGCAATGGCCGTCTGAGGCCCCGTCCCGGAGCATGAATTGTAGCTGGACTTAACTGCATCTTGAGCATCCCCATAATGGTAGGCATGGGCATGGCAGTCAATGGTCACAGGACATAATTATTATTTCATAAACCAACCCTAAGACCTATTTCCCCCCCTCGCTAATTTTTTCCCCCTTATATAGTTATCACCATTTTTAACACACTTTTCCCTAGATATTATTTTAAATTTATCACATTTCCAATACTCAAATTAGCACTCCAGGGGGTGGTAAGTATATAAACGCCAATTTTTCCCTAATTATGCATA
>Cervus_hanglu_hanglu_Male
GTTAATGTAGCTTAAATAGCAAAGCAAGGCACTGAAAATGCCTAGATGAGTATATTAACTCCATAAACATACAGGTTTGGTCCCAGCCTTCCTATTAACCCTTAATAGACTTACACATGCAAGCATCCGCGCCCCAGTGAAAATGCCCTCCAAGTTAATAAGACTAAGAGGAGCTGGTATCAAGCACACATCCGTAGCTCACGACACCTTGCACAGCCACACCCCCACGGGAGACAGCAGTGATAAAAATTAAGCCATAAACGAAAGTTTGACTAAGCCATATTAATTAGGGTTGGTAAATTTCGTGCCAGCCACCGCGGTCATACGATTAACCCAAGTTAATAGGCACACGGCGTAAAGTGTGTTAAAGCACTTATACTAAATGAAGTTAAATTTCAATCAAGCTGTAAAAAGCCATAATTGCAACAAAAATAAACAACGAAAGTAACTTTACAACCGCTGAAACACGATAGCTAGGACCCAAACTGGGATTAGATACCCCACTATGCCTAGCCTTAAACACAAATAGTCATACAAACAAAACTATTCGCCAGAGTACTACCGGCAACAGCTTAAAACTCAAAGGACTTGGCGGTGCTTTATACCCTTCTAGAGGAGCCTGTTCTATAATCGATAAACCCCGATAAACCTCACCATTCCTTGCTAATACAGTCTATATACCGCCATCTTCAGCGAACCCTAAAAAGGTACAAAAGTAAGCACAATCATAATACATAAAAACGTTAGGTCAAGGTGTAACCTATGGAACGGAAAGAAATGGGCTACATTTTCTAATCTAAGAAAATCCAGCACGAAAGTTATTATGAAATTAATAACCAAAGGAGGATTTAGCAGTAAACTAAGAATAGAGTGCTTAGTTGAATTAGGCCATGAAGCACGCACACACCGCCCGTCACCCTCCTCAAGTAGGCACAATACACTCAAATTTATTCACACGTATTAATCATATGAGAGGAGACAAGTCGTAACAAGGTAAGCATACTGGAAAGTGTGCTTGGATAAATCAAGATATAGCTTAAACAAAGCACCTAGTTTACACCTAGAAGATTTCACATATCATGAATATCTTGAACTAATTCTAGCCCGCAAACCCATTTACACTAAATTACCAATATAATATAAAATAAAGCATTTATTCAACAACAAAAGTATAGGAGATAGAAATTTTAATACGGCGCTATAGAGAAAGTACCGTAAGGGAATGATGAAAGAAAAAAATTAAAGTACAAAAAAGCAAAGATTACCCCTTGTACCTTTTGCATAATGAGTTAACTAGTAAAAACTTAACAAAATGAATTTCAGCTAAGTACCCCGAAACCAGACGAGCTACTTATGAACAATTTATCGAGAACCAACTCATCTATGTAGCAAAATAGTGAGAAGATTTATAAGTAGAGGTGAAACGCCCAACGAGCCTGGTGATAGCTGGTTGTCCAGAAAATGAATATTAGTTCAGCTTTAAAAATACCAAAAATATAAATAAATTATAATGTATTTTTAAAAGTTAGTCTAAAAAGGTACAGCCTTTTAGAAATGGATACAACCTTAACTAGAGAGTAAACCTTAACATTAAACCATAGTGGGCCTAAAAGCAGCCACCAATTAAGAAAGCGTTAAAGCTCAACAATAAAATAATACTAATTCCAATAATAAACAGTCAACTCCTAATCTAATACTGGACTAATCTATTAAAAATAGAAGCAATAATGTTAACATGAGTAACAAGAAATAACTTCTCCCCGCATAAGTTTAAGTCAGTATCTGATAATACTCTGACTATTAACAGCAAAATAAGAATAACCTAACTATAAATAACTTATTAACTATACTGTTAATCCGACACAGGAATGCGTTTAAGGAAAGATTAAAAGAAGTAAAAGGAACTCGGCAAACACTAAACCCCGCCTGTTTACCAAAAACATCACCTCCAGCATAACTAGTATTGGAGGCACTGCCTGCCCAGTGACGACCGTTAAACGGCCGCGGTATCCTGACCGTGCAAAGGTAGCATAATCACTTGTTCTCTAAATAGGGACTTGCATGAATGGCCACACGAGGGTTTTACTGTCTCTTACTTCCAATCAGTGAAATTGACCTTCCCGTGAAGAGGCGGGAATATATTAATAAGACGAGAAGACCCTATGGAGCTTTAACTACTTAACCCAAAGAAATAAATTTCACTACTAAGGAAACAACAACACTCTTTATGGGTTAACAGCTTTGGTTGGGGTGACCTCGGAGAACAAAAAATCCTCCGAGCGATTTTAAAGACTAGACCTACAAGTCGAATCACACAATCGTTTATTGATCCAAAAAATTGATCAACGGAACAAGTTACCCTAGGGATAACAGCGCAATCCTATTCAAGAGTCCATATCGACAATAGGGTTTACGACCTCGATGTTGGATCAGGACATCCCGATGGTGCAACCGCTATCAAAGGTTCGTTTGTTCAACGATTAAAGTCCTACGTGATCTGAGTTCAGACCGGAGTAATCCAGGTCGGTTTCTATCTATTATGTATTTCTCCCAGTACGAAAGGACCAGAGAAATAAGGCCAACTTCAAATAAGCGCCTTAAATTAGTTAATGATATCATCTTAATTAACCTCACAAACAAACCTTGCCCTAGAGAAGGGCTTTGTTAAGGTGGCAGAGCCCGGTAATTGCGTAAAACTTAAAACTTTATAATCAGAGATTCAAATTCTCTCCTTAACAAAATGTTTATAATCAATATTTTAATACTAATTATTCCCATCCTTTTAGCCGTGGCATTCCTCACACTAGTAGAACGGAAAGTCCTAGGGTATATACAACTTCGAAAAGGTCCAAACGTTGTAGGTCCCTATGGCCTACTTCAACCTATTGCAGATGCCATTAAACTTTTTATTAAAGAACCACTACGACCCGCCACATCTTCAATTTCAATATTCATCCTAGCCCCTATTCTAGCCCTAAGTCTAGCCCTGACCATGTGAATCCCCCTACCCATGCCATATCCCCTCATTAACATAAATCTAGGGGTCCTATTTATACTAGCAATGTCAAGCCTAGCTGTATATTCTATTCTCTGATCGGGCTGAGCTTCCAATTCTAAATACGCACTAATCGGGGCCCTACGAGCAGTAGCACAAACAATTTCATATGAAGTGACACTAGCAATTATTCTACTATCTGTCCTCCTAATAAATGGATCCTTTACACTCTCCACCTTAATTATTACACAAGAACAAGTATGACTCATTTTCCCAGCATGACCACTAGCAATAATGTGATTTATCTCAACACTAGCAGAAACAAACCGAGCCCCATTTGATCTCACCGAAGGTGAATCAGAACTGGTTTCCGGCTTTAACGTAGAATATGCAGCAGGACCATTTGCCTTATTTTTCATAGCAGAATATGCGAATATTATCATAATAAATATTTTCACAACAATCTTATTCTTAGGAGCATTTCACAACCCAGTCCTACCAGAACTTTACACAATCAATTTTACCATAAAATCCCTACTACTAACAATTTCCTTCTTATGAATCCGAGCGTCCTACCCTCGATTCCGTTATGATCAACTAATACACCTATTATGAAAAAATTTTTTACCCTTAACATTAGCCCTATGCATATGACATGTATCACTGCCCATTTTTATATCAAGCATCCCTCCACAAACATAAGAAATATGTCTGACAAAAGAGTTACTTTGATAGAGTAAACAATAGAGGTTTAAGCCCTCTTATTTCTAGAATTATAGGAATTGAACCTACTCCCAAGAATCCAAAACTCTTTGTGCTCCCAAATACACCAAATTCTAATAGTAAGGTCAGCTAATTAAGCTATCGGGCCCATACCCCGAAAATGTTGGTTTATACCCTTCCCGTACTAATAAACCCAATCATCTTCATTCTTATTTTATCAACAATAATAATAGGCACCATCATTGTTATGATCAGCTCCCATTGACTACTTGTCTGAATCGGATTTGAAATAAACATGCTCGCCATCATTCCCATCATAATGAAAAAGCATAATCCACGAGCCACAGAGGCAGCAACCAAATATTTCTTAACCCAATCAACAGCCTCAATACTACTAATAATAGCCGTTATTATTAACCTAATATTTTCAGGCCAATGAACTGTAATAAAACTATTCAACCCAGTAGCATCTATGTTCATAACAATAGCTCTCACTATAAAACTGGGAATAGCCCCATTCCATTTCTGAGTCCCAGAAGTAACACAAGGCATCCCCCTATCATCAGGCCTAATTCTACTTACATGACAAAAATTAGCACCCATATCCGTTCTCTACCAAATTTCTTCATCTATTAATTTAAATATAATTTTAACCATTTCCATTTTATCAATCATAATCGGGGGCTGAGGAGGGCTAAACCAAACTCAACTACGAAAAATTATGGCATATTCATCAATTGCCCACATAGGCTGAATAACAGCGGTCTTACCATACAACCCCACGATAACATTACTAAATTTAATCATTTATATTATCATAACTTCCACCATATTCACACTATTTATAGCCAACTCAACTACTACCACACTATCACTATCACATACCTGAAACAAAATACCCGTAATAACCATTCTAGTCCTCATTACCCTCTTATCAATAGGAGGACTCCCCCCACTATCAGGATTTATACCAAAATGATTAATCATCCAAGAATTGACAAAAAACGATAGTCTTATTCTACCCACCCTCATAGCAATCACAGCACTACTAAACCTATACTTTTACATACGACTCACATATTCCACTGCACTAACAATATTCCCCTCTACAAATAACATAAAAATAAAATGACAATTCTCTACCACAAAACAAATAACCCTTTTACCTACAATGGTTATTTTATCCACTATACTACTACCACTCACACCAATACTATCAATTCTAGAATAGGAGTTTAGGTTAGTCTAGACCAAGAGCCTTCAAAGCCCTAAGCAAGTACAATATACTTAACTCCTGACTAAGGATTGCAAGACCATATCTTACATCAATTGAATGCAAATCAACCACTTTAATTAAGCTAAATCCTCACTAGATTGGTGGGCTCCACCCCCACGAAACTTTAGTTAACAGCTAAACACCCTAATCAACTGGCTTCAATCTACTTCTCCCGCCGCGAAAAAAAAAAGGCGGGAGAAGCCCCGGCAGAGTTTGAAGCTGCTTCTTTGAATTTGCAATTCAACATGAAATTTCACCACAGGACTTGGTAAAAAGAGGAATATAAACCTCTGTCTTTAGATTTACAGTCTAATGCTTCACTCAGCCATTCTACCTATGTTCATTAACCGCTGATTATTTTCAACCAACCATAAAGATATCGGTACTCTGTACCTATTATTTGGTGCCTGAGCAGGCATGGTAGGAACAGCCTTAAGCCTACTAATTCGCGCCGAACTGGGCCAACCTGGTACTCTACTTGGAGATGACCAAATTTACAATGTTATCGTAACCGCACATGCATTCGTAATAATTTTCTTTATAGTTATGCCAATTATAATTGGAGGATTTGGTAATTGACTAGTTCCCCTAATAATTGGTGCCCCAGACATAGCATTTCCTCGAATAAACAATATAAGCTTTTGACTCCTCCCTCCTTCTTTCTTACTACTCCTAGCATCATCTATAGTTGAAGCTGGCGCAGGAACAGGCTGAACTGTATATCCCCCTCTAGCTGGCAACTTAGCTCATGCAGGGGCTTCAGTAGACTTGACTATTTTCTCTTTACACTTAGCAGGCGTCTCTTCAATTCTAGGGGCCATTAACTTTATTACAACGATTATCAATATAAAACCCCCTGCCATGTCACAATATCAAACCCCCCTATTTGTGTGATCCGTATTAGTCACTGCTGTACTACTACTTCTCTCACTCCCTGTGCTAGCAGCCGGAATTACAATACTATTAACAGACCGAAACTTAAATACAACTTTCTTTGACCCAGCAGGAGGCGGAGATCCTATTCTATATCAACACTTATTCTGATTCTTTGGCCACCCTGAAGTATATATCCTCATTCTACCCGGCTTTGGTATAATCTCCCATATCGTAACATATTATTCAGGAAAAAAAGAACCATTTGGATATATAGGAATAGTCTGGGCTATAATATCAATTGGGTTCTTAGGGTTTATCGTATGAGCCCACCACATATTTACAGTTGGAATAGATGTTGACACGCGAGCCTATTTCACATCAGCTACCATAATTATTGCCATCCCAACGGGAGTAAAAGTCTTTAGTTGATTAGCAACGCTCCACGGAGGTAATATTAAATGATCACCTGCTATAATATGAGCTTTAGGCTTTATTTTCCTTTTTACAGTTGGAGGCTTAACTGGGATTGTTCTTGCCAATTCATCTCTTGACATTGTCCTTCATGACACATACTATGTAGTTGCACATTTCCACTATGTGCTGTCAATAGGAGCTGTATTTGCTATTATAGGAGGATTTGTTCACTGATTCCCACTATTCTCAGGGTACACCCTCAATGACACATGAGCCAAAATCCACTTTGTAATTATATTTGTAGGTGTAAATATAACTTTCTTTCCACAACACTTCCTAGGATTATCTGGCATGCCACGACGCTACTCCGATTACCCGGATGCATACACAATATGAAATACCATTTCATCCATAGGCTCATTCATTTCTCTAACAGCAGTTATATTAATAATTTTCATTATCTGAGAAGCGTTTGCATCCAAACGAGAAGTATCAACCGTAGAACTAACAACAACAAATTTAGAGTGACTAAACGGATGTCCCCCACCATATCATACATTTGAAGAACCTACATACGTTAACTTAAAATAAGAAAGGAAGGAATCGAACCCCCCATAGCTGGTTTCAAGCCAACATCATAACCACTATGTCTTTCTCAATTAATGAGGTGTTAGTAAAATATTATATAACTTTGTCAAGGTTAAGTTACAGGTGAAAGCCCCGTACATCTCATATGGCTTATCCCATACAATTAGGTTTTCAAGATGCAACATCACCTATTATAGAAGAATTGCTACATTTTCATGATCATACATTAATAATTGTTTTTCTAATCAGCTCACTAGTACTCTATGTCATTTCATTAATGCTAACGACAAAATTAACACACACTAGCACAATAGACGCTCAAGAGGTAGAAACAATCTGAACAATCCTACCGGCTATTATCCTAATTTTAATTGCTCTCCCATCTTTGCGAATTTTATATATGATAGACGAAATTAATAATCCATCTCTCACAGTAAAAGCTATAGGACATCAATGATACTGAAGCTACGAGTATACAGATTATGAAGACTTAAGCTTCGACTCCTATATAATTCCAACATCAGAATTAAAACCAGGAGAACTACGACTACTAGAGGTAGATAACCGGGTTGTCCTACCAATAGAAATAACAATCCGAATATTAGTCTCCTCTGAAGACGTACTGCACTCTTGAGCCGTACCCTCTCTAGGACTAAAAACGGACGCAATCCCAGGCCGCCTGAACCAAACAACTCTTATATCGACCCGACCAGGTCTATATTACGGACAATGCTCTGAAATCTGCGGATCAAATCACAGCTTCATACCTATTGTTCTTGAACTAGTTCCATTAAATTATTTCGAAAAATGATCTGCATCAATACTATAAAATCATTAAGAAGCTAGAATAGCGCTAGCCTTTTAAGCTAGAGATTGAGAGTACAATGCTCTCCTTAATGAAATGCCACAACTAGACACGTCCACATGACTTACAATAATTATATCAATATTTCTAGCTCTCTTCATTATTTTTCAATTAAAAATTTCAAAACATAATTTTCATTTTAACCCAGAACTAATATTGACCAAAACACAAAAACAAAATGCCCCCTGAGAAACAAAATGAACGAAAATTTATTTGCCTCTTTTATTACCCCAATAATTCTAGGCCTTCCACTAGCTACTCTCATCGTTATGTTTCCTAGCCTATTATTTCCAACATCAAATCGTCTAGTAAATAACCGTCTTATTTCCCTCCAACAATGGATACTTCAACTTGTATCGAAACAAATAATAGGAATTCACAATGCCAAAGGACAAACATGAGCACTAATACTCATGTCTTTAATCTTGTTTATTGGGTCTACTAATCTTCTGGGCTTATTACCCCACTCATTTACACCAACCACACAACTATCAATAAACCTAGGCATAGCCATTCCCCTGTGAGCAGGAGCTGTAGTTACAGGTTTCCGCAATAAAACTAAAGCATCACTCGCTCACTTTCTTCCACAAGGAACTCCAACCCCATTAATTCCCATACTAGTTATCATCGAAACTATTAGTCTTTTTATTCAACCAATTGCCTTAGCCGTACGACTAACAGCTAACATTACTGCAGGACACCTGCTAATTCACCTAATTGGAGGAGCTGCGCTTGCACTAATAAGTATCAGTGCTACAATAGCTCTTATCACATTTATTATTCTAGTCCTACTTACAATCCTTGAATTTGCAGTAGCCATAATTCAAGCCTACGTATTTACCCTTCTAGTTAGCCTTTACTTGCATGACAACACATAATGACACACCAAACCCACGCTTATCACATAGTTAACCCGAGTCCCTGACCTCTTACAGGAGCCCTATCAGCCCTATTAATAACTTCCGGCTTAATCATATGATTTCATTTCAACTCAATAGTCCTATTAACACTTGGCCTAACAACAAATATACTTACAATATACCAATGATGGCGAGACATTATTCGAGAAAGTACTTTCCAAGGACACCATACTCCAGCCGTCCAAAAAGGCCTCCGCTACGGAATAATTCTCTTCATTATCTCCGAAGTCTTATTCTTCACCGGATTTTTCTGAGCATTTTACCACTCAAGCCTTGCTCCAACACCCGAATTAGGCGGGTGCTGACCCCCAACAGGCATTCACCCGCTAAACCCCCTAGAAGTCCCACTACTCAATACCTCTGTTTTACTAGCCTCAGGAGTTTCTATCACCTGAGCCCATCATAGCCTTATAGAAGGGAACCGCAACCACATACTACAAGCCTTATTTATTACTATCGCACTAGGCGTCTATTTTACGCTACTACAAGCCTCAGAATACTATGAAGCACCCTTTACTATTTCAGACGGAGTTTATGGCTCAACCTTCTTTGTAGCCACAGGCTTCCATGGCCTACATGTCATTATTGGATCTACCTTCTTAATTGTCTGCTTTTTTCGCCAATTAAAATTTCACTTTACTTCCAGCCACCACTTTGGATTCGAAGCCGCTGCCTGATACTGACACTTCGTAGACGTAGTGTGATTATTCCTCTACGTATCTATCTACTGATGAGGTTCATATTCTTTTAGTATTAACTAGTACAGCTGACTTCCAATCAGCTAGTTTCGGTACAATCCGAAAAAGAATAATAAACCTAATACTAGCTCTTTTAACCAACTTTACACTAGCCTCACTACTTGTTATTATCGCATTCTGACTTCCTCAATTAAACGTGTATTCAGAAAAAACAAGTCCATACGAATGTGGATTCGACCCCATAGGGTCGGCCCGCTTGCCCTTCTCCATAAAATTTTTCCTAGTAGCCATTACATTCCTTCTTTTTGACCTAGAAATTGCACTCCTATTACCACTTCCATGAGCCTCCCAAACAAATAACCTAGGTACAATACTTACTATGGCCCTCTTCTTAATTTTATTATTAGCCGCAAGTCTAGCCTATGAATGAACTCAAAAGGGACTAGAATGAACTGAATATGGTATTTAGTTTAAAATAAAATAAATGATTTCGACTCATTAGATTGTGATTAAATTCATAATTACCAAATGTCTCTAGTGTATATAAATATTATGACAGCGTTCATAGTAGCCCTAGCAGGACTATTAATATATCGATCCCACCTTATGTCCTCTCTCTTATGCCTAGAAGGGATGATATTGTCCCTTTTCGTAATAGCCTCCCTAACAATTCTAAATTCACATTTCACCCTGGCAAGCATAATACCCATTATTCTACTAGTCTTTGCAGCCTGCGAAGCAGCACTAGGATTATCACTACTAGTTAAAGTATCAAATACATACGGCACCGACTATGTTCAAAACCTCAACCTACTTCAATGCTAAAATATGTTATCCCTACAATAATACTTATACCTCTGACCTGGCTATCAAAAGGCAATATGATCTGAATTAACTCTACAGCCCATAGCCTATTAATTAGCCTCACAAGCCTTCTCCTTATAAATCAATTCAATGACAACAGCCTCAACTTCTCATTAGTATTCTTCTCCGACTCTCTATCAGCACCACTATTAATTTTAACCATATGACTTCTTCCCTTAATATTAATAGCCAGCCAACACCACTTATCAAAAGAAAATCTTACCCGAAAAAAACTATACATTACCATATTAATTTTACTCCAACTATTCTTAATCATGACTTTTACTGCTATAGAACTAATTTTTTTCTATATTTTATTTGAAGCAACACTAGTCCCAACACTCATTATTATTACCCGATGGGGAAACCAGACAGAACGCCTAAACGCTGGCCTCTACTTCCTGTTTTACACACTAGTAGGTTCTCTCCCACTACTAGTCGCATTAGTCTATCTCCAAAACATTACTGGGTCTCTAAACTTTCTGGTACTCCAATACTGAATACAACCCCTATCCAACTCCTGATCAAACGTTTTCATATGACTAGCATGCATAATAGCCTTTATAGTAAAAATACCACTATATGGCCTCCATCTTTGACTACCCAAAGCTCATGTAGAAGCCCCTATTGCAGGCTCCATGGTCCTTGCAGCAATCCTACTAAAATTAGGAGGATATGGTATACTACGGATTACAACATTTTTAAACCCACTTACCGAATTTATAGCATATCCCTTTATTATACTGTCCTTATGAGGCATAATTATAACCAGCTCAATCTGCCTCCGCCAGACAGACCTCAAATCATTAATTGCCTACTCCTCCGTCAGTCATATAGCACTCGTCATTGTAGCTATCCTCATTCAGACACCTTGAAGCTATATGGGAGCCACAGCCTTAATAATCGCCCACGGCCTCACCTCATCCATACTCTTCTGTCTAGCAAATTCCAATTATGAACGAATCCATAGCCGAACAATAATTTTAGCCCGAGGCCTACAAACCTTCCTTCCACTTATAGCCACCTGATGACTTTTAGCAAGCCTAACTAACTTAGCTCTCCCTCCGACAATTAACCTAATTGGAGAGCTATTTGTAGTAATATCCTCTTTCTCATGATCAAATATTACAATTATTTTAATAGGACTAAACATAGTAATTACTGCCCTATACTCTCTTTACATACTAATCACAACACAACGAGGCAAATACACCCACCACATCAACAATATCTCGCCCTCCTTTACACGGGAAAATGCCCTCATATCATTACATATATTACCACTATTGTTACTATCATTAAACCCAAAAATTATCCTAGGACCTTTGTACTGTAAATATAGTTTAAAAAAAACATTAGATTGTGGATCTAATAATAGAAGCTTATATCTCCTTATTTACCGAAAAAGTACGCAAGAACTGCTAACTCTATGCCCCCGTGTATAATAACACGGCTTTTTCGAACTTTTAGAGGATGACAGAAATCCGTTGGTCTTAGGAACCAAAAAATTGGTGCAACTCCAAATAAAAGTAATAAACCTATTCTCCTCCTTTACACTAGTTACCCTACTACTACTAACTATCCCCATCATTACTACAAGTTCTGACAACCATAAAGCTTCCAATTACCCACTCTATGTAAAAACAACTATCTCCTATGCTTTTATCACTAGTATAATTCCTACAATAATATTTATTCATACTGGCCAAGAAATAATTATCTCAAACTGACACTGATTGACTATTCAAACTATCAAATTATCACTTAGTTTCAAAATAGATTATTTCTCAATAATATTTATACCAGTAGCACTATTTGTTACATGATCCATCATAGAATTCTCAATATGGTATATACACTCAGACCCCAACATCAATCAATTCTTCAAATACCTTCTCCTATTTCTCATTACTATACTTATTCTCGTCACAGCAAATAATCTATTTCAATTATTCATCGGATGAGAAGGTGTAGGAATCATATCATTTTTACTTATTGGATGATGATATGGACGAGCAGATGCAAATACGGCAGCCCTACAAGCAATTTTATATAATCGTATTGGTGATATCGGCTTTATCCTAGCAATAGCATGATTCCTCACAAATCTTAACGCCTGAGACTTCCAACAAATCTTCATACTAAGCCCAAACGACTCTAATATACCCCTAATGGGCCTTGCACTAGCCGCAACTGGAAAATCCGCCCAATTTGGTCTACATCCATGACTACCCTCTGCTATAGAAGGCCCTACTCCCGTCTCAGCATTACTCCATTCAAGCACAATAGTAGTAGCAGGTATTTTCCTATTAATCCGTTTCCACCCACTAACAGAAAACAATAAATTTGCGCAATCCATCCTACTATGCCTAGGGGCTATTACTACCCTATTTACAGCGATATGTGCTCTCACCCAAAATGATATTAAAAAAATCGTCGCTTTTTCCACATCCAGCCAACTAGGCCTCATAATAGTAACAATTGGTATTAACCAACCCTATTTAGCATTTCTCCACATCTGCACACACGCCTTTTTTAAAGCCATGCTATTCATATGCTCCGGCTCTATCATCCACAGCCTAAATGATGAGCAAGACATTCGAAAGATAGGAGGCCTATTTAAAGCCATGCCATTTACCACAACAGCCCTAATCATTGGCAGCCTCGCACTAACAGGAATACCTTTTCTTACTGGATTTTATTCCAAAGATCTAATCATTGAAGCCGCCAACACGTCGTATACCAACGCCTGAGCCCTTTTAATAACACTAATCGCCACTTCCTTCACAGCCATCTACAGCACCCGCATTATTTTCTTTGCACTCCTAGGACAACCCCGATTCCCAACCCTAATTACCATTAATGAAAACAACCCCTTTCTAATAAATTCCATTAAGCGCCTGATAATTGGAAGCCTTTTCGCAGGATTTATCATTTCCAACAACATTCCTCCAACAACAATTCCTCAACTAACAATACCTTATTACCTAAAAATAATAGCCCTAACAGTAACAATCCTGGGCTTTATTTTAGCACTAGAAATCAGCAACATAACCCAAAACCTAAAATTCAATTACTCAACAAACATATTCAAATTCTCTAATATATTGGGATATTTCCCCACAATCATACACCGCCTGACCCCTTACATAAATCTAACAATAAGTCAAAAATCAGCATCCTCTCTCCTAGACTTAATCTGACTCGAAAATATTTTACCCAAAACAACTTCACTTATCCAGACAAAAATATCAATCATGGTTACAAACCAAAAAGGCTTAATTAAACTGTATTTCCTCTCTTTCCTAGTTACAATCACCGTTAGTATAGTCCTATTTAATTTCCACGAGTAATCTCCATAATAACCACTACACCAATTAACAAAGACCACCCAGTCACAATAACTAATCAAGTACCATAACTGTAGAGAGCCGCAATTCCTATAGCCTCCTCACTAAAAAACCCAGAATCTCCCGTATCATAAATAACCCAATCTCCCAATCCATTAAACTGAAACACAATCTCCACCTCCTCGTCCTTTAACACATAATAAACCATCACAACTTCCATCAACAGACCAGTAACAAACGCCCCCAATACAGTCTTATTAGACACCCAAATCTCAGGATATTGCTCTGTAGCTATTGCCGTTGTATAACCAAAAACCACTATCATCCCTCCTAAATAAATTAAGAACACCATTAAACCCAAAAAGGACCCACCAAAATTTAACACAATACCACAACCAACTCCACCACTCACAATTAATCCCAACCCCCCATAAATAGGCGAAGGCTTCGAAGAAAATCCCACAAACCCAAGCACAAAAATGATACTTAAAATAAATACAATGTATGTTATCATTATTCTCACATGGAATCTAACCATGACTAATGATATGAAAAACCATCGTTGTCATTCAACTATAAGAACACTAATGACTAATATCCGAAAAACCCACCCACTAATAAAAATTGTAAACAACGCATTTATTGACCTCCCAGCCCCATCAAATATTTCATCCTGATGAAATTTCGGCTCCCTACTAGGAATTTGTCTAATCCTACAAATCCTCACAGGCCTATTCCTAGCAATACACTATACATCTGATACAATAACAGCATTTTCCTCTGTCACCCATATCTGCCGAGATGTCAACTACGGCTGAATTATTCGATATATACACGCAAATGGGGCATCAATATTTTTCATCTGTCTATTCATACATGTAGGACGAGGCCTATACTACGGATCATATACTTTTCTAGAGACATGAAACATCGGAGTAATTCTTCTATTTACAGTTATAGCCACAGCATTCGTAGGGTATGTCCTACCATGAGGACAAATATCATTCTGAGGAGCAACAGTCATTACCAACCTTCTCTCAGCAATTCCATATATTGGTACAAACCTAGTCGAATGAATCTGAGGAGGCTTTTCAGTAGATAAAGCAACCCTAACCCGATTTTTCGCTTTCCACTTTATTCTCCCATTTATCATCGCAGCACTCGCCATAGTACACCTACTCTTCCTCCACGAAACAGGATCTAATAACCCAACAGGAATCCCATCAGATGCAGATAAAATCCCCTTCCATCCTTACTATACCATTAAAGATATTTTAGGCATCTTACTTCTAGTACTCTTCTTAACACTACTAGTACTATTCGCACCAGACCTACTTGGAGACCCAGACAACTACACCCCAGCAAACCCACTCAACACGCCCCCTCATATTAAACCTGAATGGTACTTCCTATTTGCATACGCAATCCTACGATCAATTCCCAACAAACTAGGAGGAGTCTTAGCCCTAGTCTCATCCATCCTAATCTTAATTCTTATACCTTTTCTTCACACATCCAAACAACGCAGCATGATATTCCGACCCTTCAGCCAGTGCCTATTCTGAATCTTAGTAGCAGACCTATTAACACTCACATGAATCGGAGGACAACCAGTTGAATATCCCTTTATCATTATTGGACAACTAGCATCTATCTTATATTTTTTCATTATCCTAGTCCTCATACCAATCACTAGCACAATCGAAAATAGCCTCCTAAAATGAAGATAAGTCTTTGTAGTATACTCAATACACTGGTCTTGTAAACCAGAAAAGGAGACCAACCAACCTCCCTAAGACTCAAGGAAGAAGCCATAGCCCCACTATCAACACCCAAAGCTGAAGTTCTATTTAAACTATTCCCTGACGCTTATTAATATAGTTTCATAGAAATCAAGAACTTTATCAGTATTAAATTTCCAAAAATTTTAATATTTCAATACAGCTTTCTACTCAACATCCATTTTACATTTTTACATCACACTAACCACATAACAAAGCACATAATATAACCCTATGCGCTTATAGTACATAGAATTAATGTATCAGGACATACTATGTATAATAGTACATTATATTATATGCCCCATGCTTATAAGCATGTACTCTTTACTGTTTACAGTACATAGTACATGATGTTGTTCATCGTACATAGCACATTAAGTCAAATCAATTCCTGTCAACATGCGTATCCCGTCCCCTAGATCACGAGCTTAACTACCATGCCGCGTGAAACCAGCAACCCGCTGGGCAGGGATCCCTCTTCTCGCTCCGGGCCCATAAATTGTGGGGGTAGCTACTTAATGAGTTTTACCAGGCATCTGGTTCTTTTTTCAGGGCCATCTCACCTAAAATCGCCCACTCCTTGCAGTATAAGACATCTCGATGGACTAATGACTAATCAGCCCATGCTCACACATAACTGTGGTGTCATACATTTGGTATTTTTAATTTTTGGGGGGATGCTTGGACTCAGCAATGGCCGTCTGAGGCCCCGTCCCGGAGCATGAATTGTAGCTGGACTTAACTGCATCTTGAGCATCCCCATAATGGTAGGCATGGGCATGACAGTCAATGGTCACAGGACATAATTATTATTTCATAAACCAACCCTAAGACCTATTTCCCCCCCTCGCTAATTTTTTCCCCCTTATATAGTTATCACCATTTTTAACACACTTTTCCCTAGATATTATTTTAAATTTATCACATTTCCAATACTCAAATTAGCACTCCAGGGGGTGGTAAGTATATAAACGCCAATTTTTCCCTAATTATGCATA
