# Supplementary material for: Evolutionary insights on critically endangered Kashmir red deer or hangul (Cervus hanglu hanglu) through a mitogenomic lens
Source: PeerJ. 2023 Oct 19;11:e15746. doi: 10.7717/peerj.15746 (PMC10590573; doi:10.7717/peerj.15746)
Supplement: Supplemental Information 3 [file peerj-11-15746-s003.tbl]

>Feature Cervus_hanglu_hanglu_Female
1	69	tRNA
			product	tRNA-Phe
70	1025	rRNA
			product	12S ribosomal RNA
1026	1092	tRNA
			product	tRNA-Val
1093	2662	rRNA
			product	16S ribosomal RNA
2664	2738	tRNA
			note	codons recognized: UUR
			product	tRNA-Leu
2741	3697	gene
			gene	ND1
2741	3697	CDS
			codon_start	1
			product	NADH dehydrogenase subunit 1
			gene	ND1
			transl_table	2
3697	3765	tRNA
			product	tRNA-Ile
3834	3763	tRNA
			product	tRNA-Gln
3837	3905	tRNA
			product	tRNA-Met
3906	4949	gene
			gene	ND2
3906	4949	CDS
			codon_start	1
			product	NADH dehydrogenase subunit 2
			gene	ND2
			transl_table	2
4948	5015	tRNA
			product	tRNA-Trp
5018	5086	tRNA
			product	tRNA-Ala
5160	5088	tRNA
			product	tRNA-Asn
5163	5193	rep_origin
5260	5193	tRNA
			product	tRNA-Cys
5329	5261	tRNA
			product	tRNA-Tyr
5331	6875	gene
			gene	COX1
5331	6875	CDS
			codon_start	1
			product	cytochrome c oxidase subunit I
			gene	COX1
			transl_table	2
6941	6873	tRNA
			note	codons recognized: UCN
			product	tRNA-Ser
6949	7016	tRNA
			product	tRNA-Asp
7018	7701	gene
			gene	COX2
7018	7701	CDS
			codon_start	1
			product	cytochrome c oxidase subunit II
			gene	COX2
			transl_table	2
7705	7772	tRNA
			product	tRNA-Lys
7774	7974	gene
			gene	ATP8
7774	7974	CDS
			codon_start	1
			product	ATP synthase F0 subunit 8
			gene	ATP8
			transl_table	2
7935	8615	gene
			gene	ATP6
7935	8615	CDS
			codon_start	1
			product	ATP synthase F0 subunit 6
			gene	ATP6
			transl_table	2
8615	9399	gene
			gene	COX3
8615	9399	CDS
			note	TAA stop codon is completed by the addition of 3' A residues to the mRNA
			codon_start	1
			product	cytochrome c oxidase subunit III
			transl_except	(pos:9399,aa:TERM)
			gene	COX3
			transl_table	2
9399	9467	tRNA
			product	tRNA-Gly
9468	9814	gene
			gene	ND3
9468	9814	CDS
			note	TAA stop codon is completed by the addition of 3' A residues to the mRNA
			codon_start	1
			product	NADH dehydrogenase subunit 3
			transl_except	(pos:9814,aa:TERM)
			gene	ND3
			transl_table	2
9815	9883	tRNA
			product	tRNA-Arg
9884	10180	gene
			gene	ND4L
9884	10180	CDS
			codon_start	1
			product	NADH dehydrogenase subunit 4L
			gene	ND4L
			transl_table	2
10174	11551	gene
			gene	ND4
10174	11551	CDS
			note	TAA stop codon is completed by the addition of 3' A residues to the mRNA
			codon_start	1
			product	NADH dehydrogenase subunit 4
			transl_except	(pos:11551,aa:TERM)
			gene	ND4
			transl_table	2
11552	11620	tRNA
			product	tRNA-His
11621	11680	tRNA
			note	codons recognized: AGY
			product	tRNA-Ser
11682	11751	tRNA
			note	codons recognized: CUN
			product	tRNA-Leu
11743	13572	gene
			gene	ND5
11743	13572	CDS
			codon_start	1
			product	NADH dehydrogenase subunit 5
			gene	ND5
			transl_table	2
13556	14083	gene
			gene	ND6
14083	13556	CDS
			codon_start	1
			product	NADH dehydrogenase subunit 6
			transl_table	2
14152	14084	tRNA
			product	tRNA-Glu
14157	15296	gene
			gene	cyt b
14157	15296	CDS
			codon_start	1
			product	cytochrome b
			transl_table	2
15300	15369	tRNA
			product	tRNA-Thr
15434	15369	tRNA
			product	tRNA-Pro
15602	16145	rep_origin
15435	16351	D-loop

>Feature Cervus_hanglu_hanglu_Male
1	69	tRNA
			product	tRNA-Phe
70	1025	rRNA
			product	12S ribosomal RNA
1026	1092	tRNA
			product	tRNA-Val
1093	2662	rRNA
			product	16S ribosomal RNA
2664	2738	tRNA
			note	codons recognized: UUR
			product	tRNA-Leu
2741	3697	gene
			gene	ND1
2741	3697	CDS
			codon_start	1
			product	NADH dehydrogenase subunit 1
			gene	ND1
			transl_table	2
3697	3765	tRNA
			product	tRNA-Ile
3834	3763	tRNA
			product	tRNA-Gln
3837	3905	tRNA
			product	tRNA-Met
3906	4949	gene
			gene	ND2
3906	4949	CDS
			codon_start	1
			product	NADH dehydrogenase subunit 2
			gene	ND2
			transl_table	2
4948	5015	tRNA
			product	tRNA-Trp
5018	5086	tRNA
			product	tRNA-Ala
5160	5088	tRNA
			product	tRNA-Asn
5163	5193	rep_origin
5260	5193	tRNA
			product	tRNA-Cys
5329	5261	tRNA
			product	tRNA-Tyr
5331	6875	gene
			gene	COX1
5331	6875	CDS
			codon_start	1
			product	cytochrome c oxidase subunit I
			gene	COX1
			transl_table	2
6941	6873	tRNA
			note	codons recognized: UCN
			product	tRNA-Ser
6949	7016	tRNA
			product	tRNA-Asp
7018	7701	gene
			gene	COX2
7018	7701	CDS
			codon_start	1
			product	cytochrome c oxidase subunit II
			gene	COX2
			transl_table	2
7705	7772	tRNA
			product	tRNA-Lys
7774	7974	gene
			gene	ATP8
7774	7974	CDS
			codon_start	1
			product	ATP synthase F0 subunit 8
			gene	ATP8
			transl_table	2
7935	8615	gene
			gene	ATP6
7935	8615	CDS
			codon_start	1
			product	ATP synthase F0 subunit 6
			gene	ATP6
			transl_table	2
8615	9399	gene
			gene	COX3
8615	9399	CDS
			note	TAA stop codon is completed by the addition of 3' A residues to the mRNA
			codon_start	1
			product	cytochrome c oxidase subunit III
			transl_except	(pos:9399,aa:TERM)
			gene	COX3
			transl_table	2
9399	9467	tRNA
			product	tRNA-Gly
9468	9814	gene
			gene	ND3
9468	9814	CDS
			note	TAA stop codon is completed by the addition of 3' A residues to the mRNA
			codon_start	1
			product	NADH dehydrogenase subunit 3
			transl_except	(pos:9814,aa:TERM)
			gene	ND3
			transl_table	2
9815	9883	tRNA
			product	tRNA-Arg
9884	10180	gene
			gene	ND4L
9884	10180	CDS
			codon_start	1
			product	NADH dehydrogenase subunit 4L
			gene	ND4L
			transl_table	2
10174	11551	gene
			gene	ND4
10174	11551	CDS
			note	TAA stop codon is completed by the addition of 3' A residues to the mRNA
			codon_start	1
			product	NADH dehydrogenase subunit 4
			transl_except	(pos:11551,aa:TERM)
			gene	ND4
			transl_table	2
11552	11620	tRNA
			product	tRNA-His
11621	11680	tRNA
			note	codons recognized: AGY
			product	tRNA-Ser
11682	11751	tRNA
			note	codons recognized: CUN
			product	tRNA-Leu
11743	13572	gene
			gene	ND5
11743	13572	CDS
			codon_start	1
			product	NADH dehydrogenase subunit 5
			gene	ND5
			transl_table	2
13556	14083	gene
			gene	ND6
14083	13556	CDS
			codon_start	1
			product	NADH dehydrogenase subunit 6
			transl_table	2
14152	14084	tRNA
			product	tRNA-Glu
14157	15296	gene
			gene	cyt b
14157	15296	CDS
			codon_start	1
			product	cytochrome b
			transl_table	2
15300	15369	tRNA
			product	tRNA-Thr
15434	15369	tRNA
			product	tRNA-Pro
15602	16145	rep_origin
15435	16351	D-loop
